# Supplementary material for: Comparison of BNT162b2-, mRNA-1273- and Ad26.COV2.S-Elicited IgG and Neutralizing Titers against SARS-CoV-2 and Its Variants
Source: Vaccines (Basel). 2022 May 27;10(6):858. doi: 10.3390/vaccines10060858 (PMC9228110; doi:10.3390/vaccines10060858)
Supplement: Supplementary file 1 [file vaccines-10-00858-s001.zip]

Archive with 1 entries (1 files):
- vaccines-1721900-supplementary.pdf
